# Supplementary material for: Distinct Mechanisms of Imagery Differentially Influence Speech Perception
Source: eNeuro. 2019 Sep 13;6(5):ENEURO.0261-19.2019. doi: 10.1523/ENEURO.0261-19.2019 (PMC6753248; doi:10.1523/ENEURO.0261-19.2019)
Supplement: Extended Data 1 — Stimuli, behavioral data, and scripts. Download Extended Data 1, ZIP file. [file sup_enu-eN-NWR-0261-19-s02.zip]

Archive with 35 entries (32 files):
- @@@@read me.txt
- beh_data/
- beh_data/choice percentage.xlsx
- beh_data/RT.xlsx
- scripts/
- scripts/beh_model_from_NN_output.m
- scripts/data_ba.mat
- scripts/data_da.mat
- scripts/fit_beh_model.m
- scripts/fit_NN_model.m
- scripts/generate_predictions.m
- scripts/neural_output_after_IMG_adap.m
- scripts/neural_output_before_IMG_adap.m
- scripts/NN_model.m
- scripts/out_t_ba_da_cont_after_IMG_adap_AI.mat
- scripts/out_t_ba_da_cont_after_IMG_adap_HI.mat
- scripts/out_t_ba_da_cont_before_IMG_adap.mat
- scripts/README.txt
- scripts/shadedErrorBar.m
- stim_beh_exp/
- stim_beh_exp/bada1_f.wav
- stim_beh_exp/bada1_m.wav
- stim_beh_exp/bada2_f.wav
- stim_beh_exp/bada2_m.wav
- stim_beh_exp/bada3_f.wav
- stim_beh_exp/bada3_m.wav
- stim_beh_exp/bada4_f.wav
- stim_beh_exp/bada4_m.wav
- stim_beh_exp/bada5_f.wav
- stim_beh_exp/bada5_m.wav
- stim_beh_exp/bada6_f.wav
- stim_beh_exp/bada6_m.wav
- stim_beh_exp/bada7_f.wav
- stim_beh_exp/bada7_m.wav
- stim_beh_exp/bada_generating_scripts_Praat.doc
