# Supplementary material for: Distinct Mechanisms of Imagery Differentially Influence Speech Perception
Source: eNeuro. 2019 Sep 13;6(5):ENEURO.0261-19.2019. doi: 10.1523/ENEURO.0261-19.2019 (PMC6753248; doi:10.1523/ENEURO.0261-19.2019)
Supplement: Extended Data 1 — Stimuli, behavioral data, and scripts. Download Extended Data 1, ZIP file. [file sup_enu-eN-NWR-0261-19-s02.zip › @@@@read me.txt]

The folder of 'beh_data' contains data of reaction times and choice proportion from the behaviroal experiment

The folder of 'scripts' contains all scripts for analysis and modeling 

The folder of 'stim_beh_exp' contains all stimuli used in the behavorial experiment
