# Supplementary material for: Distinct Mechanisms of Imagery Differentially Influence Speech Perception
Source: eNeuro. 2019 Sep 13;6(5):ENEURO.0261-19.2019. doi: 10.1523/ENEURO.0261-19.2019 (PMC6753248; doi:10.1523/ENEURO.0261-19.2019)
Supplement: Extended Data 1 — Stimuli, behavioral data, and scripts. Download Extended Data 1, ZIP file. [file sup_enu-eN-NWR-0261-19-s02.zip › beh_data/choice percentage.xlsx]

## Sheet: ba
B1	B2	B3	B4	B5	B6	B7	A1	A2	A3	A4	A5	A6	A7	H1	H2	H3	H4	H5	H6	H7
0.972222	0.972222	0.916667	0.361111	0	0.0277778	0.0277778	1	0.888889	0.888889	0.388889	0.166667	0.0555556	0.111111	0.888889	0.888889	1	0.333333	0.0555556	0	0
1	0.972222	1	0.75	0.694444	0.5	0.472222	1	1	1	1	1	0.944444	0.833333	0.944444	0.944444	1	0.944444	0.944444	0.944444	0.777778
0.75	0.777778	0.666667	0.611111	0.527778	0.333333	0.25	0.777778	0.888889	0.888889	0.722222	0.5	0.666667	0.0555556	0.944444	0.888889	0.722222	0.666667	0.388889	0	0
0.972222	0.916667	0.861111	0.305556	0.166667	0.0277778	0.111111	1	1	1	0.833333	0.388889	0.444444	0.166667	0.888889	0.888889	0.777778	0.388889	0.222222	0	0
0.722222	0.777778	0.916667	0.75	0.25	0.361111	0.222222	1	1	1	0.777778	0.5	0.222222	0.166667	1	1	1	0.888889	0.388889	0.277778	0.222222
0.777778	0.611111	0.5	0.0833333	0.111111	0.111111	0.138889	1	1	0.888889	0.777778	0.611111	0.444444	0.555556	0.888889	0.944444	0.944444	0.277778	0.222222	0.222222	0.222222
0.694444	0.5	0.638889	0.5	0.416667	0.361111	0.444444	0.833333	0.944444	0.833333	0.666667	0.277778	0.222222	0.277778	1	1	1	0.833333	0.0555556	0.166667	0
0.944444	0.972222	0.972222	0.944444	0.305556	0.194444	0.0555556	0.944444	1	1	0.777778	0.0555556	0.0555556	0.111111	0.888889	0.944444	1	0.777778	0.0555556	0	0
0.972222	0.944444	0.972222	0.722222	0.583333	0.138889	0.0833333	0.944444	1	1	0.833333	0.444444	0.0555556	0	0.944444	1	0.944444	0.5	0.388889	0.111111	0
1	0.972222	0.833333	0.472222	0.388889	0.333333	0.222222	0.833333	0.833333	0.777778	0.555556	0.611111	0.222222	0.333333	1	0.722222	0.944444	0.722222	0.222222	0.111111	0
1	1	1	0.972222	0.25	0.194444	0.138889	1	1	0.944444	0.944444	0.944444	0.944444	0.888889	1	1	1	0.888889	0.555556	0.166667	0
0.75	0.75	0.638889	0.555556	0.388889	0.138889	0.0555556	0.944444	0.833333	0.833333	0.611111	0.277778	0.111111	0	0.777778	0.722222	0.611111	0.388889	0.222222	0.166667	0
1	1	1	0.388889	0	0	0	1	0.944444	1	0.666667	0.166667	0	0	1	1	0.944444	0.388889	0	0	0
1	0.972222	0.944444	0.611111	0.333333	0.111111	0.0555556	1	1	1	0.888889	0.5	0.277778	0.111111	1	1	0.888889	0.888889	0.277778	0.166667	0.111111
1	0.888889	0.861111	0.638889	0.194444	0.0833333	0.0277778	0.944444	1	1	0.944444	0.333333	0.111111	0.0555556	1	1	0.944444	1	0	0.111111	0
0.944444	0.972222	0.944444	0.416667	0.222222	0.0833333	0	1	0.944444	0.944444	0.944444	0.277778	0.111111	0	1	1	1	0.833333	0.277778	0.111111	0
0.861111	0.777778	0.777778	0.444444	0.305556	0.194444	0.166667	0.833333	1	0.833333	0.722222	0.777778	0.277778	0	0.722222	0.944444	0.888889	0.666667	0.444444	0.277778	0.222222
0.944444	0.916667	0.833333	0.527778	0.361111	0.25	0.0833333	1	1	0.777778	0.444444	0.111111	0.111111	0.222222	1	1	1	0.333333	0.166667	0.0555556	0
0.694444	0.722222	0.722222	0.5	0.472222	0.444444	0.361111	1	0.777778	0.833333	0.611111	0.222222	0.0555556	0.166667	1	0.888889	0.888889	0.5	0.166667	0.222222	0.111111

## Sheet: da
B1	B2	B3	B4	B5	B6	B7	A1	A2	A3	A4	A5	A6	A7	H1	H2	H3	H4	H5	H6	H7
0.0277778	0.0277778	0.0833333	0.638889	1	0.972222	0.972222	0.111111	0.0555556	0.111111	0.611111	0.944444	0.944444	1	0.111111	0	0.0555556	0.722222	1	0.833	1
0	0.0277778	0	0.25	0.305556	0.5	0.527778	0	0	0	0.111111	0.5	0.666667	0.666667	0.0555556	0	0	0.444444	0.388889	0.444444	0.5
0.25	0.222222	0.333333	0.388889	0.472222	0.666667	0.75	0.111111	0.166667	0.166667	0.388889	0.277778	0.611111	0.833333	0.0555556	0.222222	0.222222	0.277778	0.777778	1	1
0.0277778	0.0833333	0.138889	0.694444	0.833333	0.972222	0.888889	0	0.166667	0.166667	0.722222	0.666667	0.833333	0.888889	0.166667	0.388889	0.555556	0.833333	0.888889	1	0.833333
0.277778	0.222222	0.0833333	0.25	0.75	0.638889	0.777778	0	0	0.166667	0.555556	0.833333	0.944444	0.777778	0	0.0555556	0.166667	0.5	0.722222	0.833333	1
0.222222	0.388889	0.5	0.916667	0.888889	0.888889	0.861111	0	0.0555556	0.0555556	0.111111	0.5	0.5	0.611111	0.0555556	0.0555556	0.277778	0.555556	0.722222	0.833333	0.888889
0.305556	0.5	0.361111	0.5	0.583333	0.638889	0.555556	0.0555556	0.111111	0.0555556	0.444444	0.888889	0.833333	1	0	0	0.111111	0.222222	0.888889	0.833333	1
0.0555556	0.0277778	0.0277778	0.0555556	0.694444	0.805556	0.944444	0	0	0.111111	0.222222	0.833333	0.944444	0.944444	0	0	0	0.111111	0.888889	1	1
0.0277778	0.0555556	0.0277778	0.277778	0.416667	0.861111	0.916667	0	0	0	0.222222	0.777778	0.944444	1	0	0	0.111111	0.666667	0.888889	1	1
0	0.0277778	0.166667	0.527778	0.611111	0.666667	0.777778	0.277778	0.388889	0.666667	0.5	0.833333	0.833333	0.833333	0.0555556	0.333333	0.222222	0.611111	0.944444	1	0.944444
0	0	0	0.0277778	0.75	0.805556	0.861111	0	0.0555556	0	0.222222	0.277778	0.5	0.555556	0	0.0555556	0.0555556	0.166667	0.611111	0.888889	0.888889
0.25	0.25	0.361111	0.444444	0.611111	0.861111	0.944444	0.277778	0.277778	0.444444	0.555556	0.666667	0.888889	0.944444	0.388889	0.388889	0.555556	0.611111	0.722222	0.888889	0.944444
0	0	0	0.611111	1	1	1	0	0	0	0.277778	1	0.944444	0.94444	0	0	0.0555556	0.666667	1	1	1
0	0.0277778	0.0555556	0.388889	0.666667	0.888889	0.944444	0.0555556	0.111111	0.111111	0.5	0.722222	0.833333	0.777778	0.0555556	0	0	0.222222	0.833333	0.888889	0.888889
0	0.111111	0.138889	0.361111	0.805556	0.916667	0.972222	0	0	0	0.222222	0.777778	0.833333	1	0.111111	0.111111	0.0555556	0	0.833333	1	0.944444
0.0555556	0.0277778	0.0555556	0.583333	0.777778	0.916667	1	0	0	0	0.222222	0.777778	0.833333	1	0.0555556	0	0	0.444444	0.888889	1	1
0.138889	0.222222	0.222222	0.555556	0.694444	0.805556	0.833333	0.388889	0.333333	0.444444	0.333333	0.277778	1	0.888889	0.222222	0.222222	0.222222	0.388889	0.666667	0.833333	0.888889
0.0555556	0.0833333	0.166667	0.472222	0.638889	0.75	0.916667	0.0555556	0	0.111111	0.444444	0.666667	0.611111	0.722222	0	0.0555556	0.0555556	0.277778	0.666667	0.888889	0.944444
0.305556	0.277778	0.277778	0.5	0.527778	0.555556	0.638889	0.0555556	0.222222	0.277778	0.388889	0.944444	0.944444	0.888889	0.0555556	0.111111	0.166667	0.388889	0.944444	0.833333	0.833333
