# Supplementary material for: Distinct Mechanisms of Imagery Differentially Influence Speech Perception
Source: eNeuro. 2019 Sep 13;6(5):ENEURO.0261-19.2019. doi: 10.1523/ENEURO.0261-19.2019 (PMC6753248; doi:10.1523/ENEURO.0261-19.2019)
Supplement: Extended Data 1 — Stimuli, behavioral data, and scripts. Download Extended Data 1, ZIP file. [file sup_enu-eN-NWR-0261-19-s02.zip › beh_data/RT.xlsx]

## Sheet: AI-visual-ba
0.667	0.6061	0.6337	0.6266	0.6577	0.5968	0.5536
0.2794	0.2651	0.2312	0.2422	0.2868	0.2982	0.3335
0.5796	0.7585	0.8141	0.7998	0.735	0.6896	0.732
0.5372	0.5056	0.5367	0.7667	0.8384	0.8225	0.7796
0.7612	0.6908	0.8503	0.9489	0.9162	1.0041	0.9432
0.5134	0.4488	0.4971	0.537	0.5561	0.593	0.5007
1.0925	1.1295	1.0035	0.9302	1.5498	1.4029	1.1638
0.4789	0.5958	0.6298	0.6702	0.6974	0.6864	0.6106
0.517	0.4875	0.4457	0.6539	0.6427	0.496	0.5283
0.5877	0.6446	0.5799	0.5427	0.5451	0.6502	0.5737
0.3549	0.406	0.3285	0.3275	0.4344	0.4502	0.4943
0.6565	0.6572	0.6458	0.6708	0.9208	0.8217	0.5481
0.4026	0.4412	0.4443	0.6417	0.6244	0.4995	0.4427
0.6184	0.5695	0.6312	0.9137	0.8978	0.9549	0.7965
0.4444	0.6318	0.4891	0.5523	0.7245	0.5169	0.5196
0.4391	0.64	0.5095	0.7667	0.8997	0.584	0.5494
0.3562	0.408	0.3867	0.4333	0.4516	0.5143	0.3918
0.4657	0.464	0.5927	0.7343	0.6111	0.6846	0.7397
0.5601	0.7336	0.8145	0.6059	0.7529	0.7781	0.7203

## Sheet: AI-visual-da
0.6911	0.5768	0.6242	0.63	0.5504	0.4639	0.5933
0.3348	0.4152	0.3669	0.375	0.4003	0.328	0.4462
0.5683	0.5462	0.5257	0.6035	0.8844	0.5514	0.7764
0.6828	0.8301	1.0272	0.7399	0.598	0.7365	0.6508
1.058	1.4297	1.1463	0.9253	0.8509	1.1086	0.959
0.5051	0.4636	0.4992	0.5199	0.526	0.517	0.5177
0.8299	0.8549	0.9118	1.3693	1.2897	1.1456	0.9599
0.5436	0.568	0.5346	0.6677	0.7095	0.5331	0.536
0.4934	0.4697	0.5496	0.6693	0.6906	0.6222	0.569
0.5982	0.703	0.7662	0.6753	0.5511	0.5303	0.6532
0.366	0.5098	0.5113	0.4912	0.6609	0.6076	0.5043
0.7428	0.674	0.5776	0.6891	0.8264	0.7497	0.5705
0.4353	0.4594	0.6091	0.6662	0.5472	0.5239	0.4555
0.6819	0.6574	0.6304	0.7513	0.8905	0.7979	0.8635
0.5954	0.5799	0.4823	0.7361	0.7121	0.6598	0.5367
0.6211	0.4702	0.4673	0.718	0.661	0.6189	0.534
0.3762	0.3713	0.4193	0.4488	0.5201	0.3909	0.3736
0.4958	0.5426	0.596	0.9637	0.6641	0.6194	0.6846
0.5708	0.6782	0.7053	0.7131	0.5767	0.5269	0.6872

## Sheet: HI-visual-ba
0.3622	0.4237	0.4916	0.6158	0.5454	0.5173	0.4
0.2851	0.2641	0.2952	0.3212	0.2978	0.279	0.2719
0.4531	0.5785	0.5952	0.6893	0.9111	0.5912	0.5211
0.7794	0.7316	0.8839	0.8575	0.8963	0.9672	0.8992
0.7523	0.5493	0.5308	0.9572	0.8548	0.7967	0.8491
0.4156	0.4854	0.4718	0.513	0.6049	0.4469	0.3803
0.5864	0.596	0.5368	0.7752	0.5197	0.7493	0.5393
0.4958	0.5463	0.4994	0.5706	0.6638	0.6634	0.5823
0.5117	0.5141	0.5575	0.5954	0.6702	0.6004	0.4568
0.5038	0.4892	0.3892	0.6075	0.5724	0.5075	0.5248
0.336	0.3401	0.3617	0.3684	0.5256	0.5149	0.4399
0.8261	0.7581	0.6569	0.6514	0.6504	0.7917	0.6054
0.3521	0.3377	0.445	0.3955	0.3804	0.366	0.3497
0.4641	0.5112	0.4742	0.5751	0.513	0.4634	0.5279
0.533	0.4789	0.6009	0.6211	0.5434	0.6133	0.5392
0.558	0.5921	0.6745	0.9156	0.9496	0.6536	0.601
0.3334	0.4115	0.4216	0.4437	0.4143	0.4397	0.3943
0.5511	0.5291	0.6611	0.7445	0.7155	0.7801	0.8025
0.8068	1.1052	0.8724	0.7741	0.8277	0.8486	0.7752

## Sheet: HI-visual-da
0.4875	0.4766	0.5615	0.5408	0.4487	0.4571	0.4915
0.4359	0.4446	0.3062	0.3401	0.346	0.366	0.3964
0.6591	0.4925	0.5349	0.5949	0.8351	0.568	0.6864
1.3979	0.9417	0.9946	0.9142	0.7587	0.7668	0.8559
0.7422	0.7656	0.6597	0.8633	0.8127	0.7405	0.8264
0.4227	0.4927	0.4163	0.4	0.408	0.3512	0.418
0.4405	0.6042	0.6293	0.5106	0.8427	0.8717	0.6071
0.5103	0.4615	0.4952	0.5807	0.6206	0.5288	0.5319
0.5865	0.5319	0.5141	0.6173	0.6231	0.5432	0.5312
0.5	0.5875	0.5625	0.6827	0.4871	0.5241	0.4628
0.4226	0.4018	0.4331	0.4815	0.5489	0.4484	0.5837
0.6735	0.6025	0.6409	0.5648	0.622	0.6901	0.6179
0.4178	0.3553	0.4168	0.4574	0.3511	0.4091	0.3457
0.48	0.4491	0.499	0.6039	0.5718	0.4617	0.5571
0.5093	0.7108	0.7167	0.7467	0.4858	0.4925	0.5258
0.6558	0.503	0.5129	0.9843	0.6481	0.5199	0.5166
0.3944	0.3589	0.353	0.3142	0.454	0.3642	0.3903
0.6811	0.7905	0.6797	0.8156	0.8798	0.789	0.6552
0.8557	0.7785	1.0809	0.7593	0.637	1.0238	0.7002

## Sheet: B 
0.3615	0.4769	0.4159	0.5923	0.4583	0.4188	0.3836
0.5893	0.5251	0.4618	0.6753	0.6038	0.5395	0.5395
1.1388	1.0896	1.2186	1.288	1.2673	1.251	1.2981
0.5449	0.5008	0.6002	0.7559	0.624	0.5945	0.5947
0.5089	0.6024	0.5953	0.5396	0.6135	0.5337	0.5137
0.3517	0.386	0.3941	0.3758	0.3346	0.3229	0.3219
0.6621	0.6622	0.6664	0.6547	0.4951	0.7029	0.6317
0.5305	0.6987	0.6228	0.6616	0.6321	0.6835	0.7288
1.0023	1.2381	1.2138	1.3926	1.6485	1.0374	1.1209
0.5228	0.5752	0.6338	2.6132	0.7706	0.6149	0.6371
0.3263	0.4009	0.4037	0.4104	0.4587	0.4355	0.3691
0.5989	0.6468	0.6895	0.5929	0.6745	0.7717	0.5925
0.4451	0.4044	0.4909	0.5538	0.4393	0.437	0.4188
0.6743	0.6596	0.7721	0.7786	0.875	0.7667	0.7201
0.7931	0.8939	0.9736	0.8804	1.1009	0.6281	0.6852
0.535	0.551	0.6832	0.6333	0.5851	0.4942	0.4286
0.4778	0.4441	0.4934	0.4986	0.47	0.4608	0.4862
0.4188	0.4753	0.5065	0.5373	0.5942	0.539	0.4878
0.4748	0.531	0.6498	0.6504	0.539	0.6055	0.6519
