# Supplementary material for: Distinct Mechanisms of Imagery Differentially Influence Speech Perception
Source: eNeuro. 2019 Sep 13;6(5):ENEURO.0261-19.2019. doi: 10.1523/ENEURO.0261-19.2019 (PMC6753248; doi:10.1523/ENEURO.0261-19.2019)
Supplement: Extended Data 1 — Stimuli, behavioral data, and scripts. Download Extended Data 1, ZIP file. [file sup_enu-eN-NWR-0261-19-s02.zip › scripts/fit_beh_model.m]

%%%%perform fitting baseline responses to /ba/-/da/ continumm using the neural peak latency 

clear;
%close all;

%starting points
NS = 0.0189;  
bias_ba = 0.04;  
init_val = [NS bias_ba]; 

stand_resp = [0.8946 0.8640 0.8421 0.5555 0.3143 0.2045 0.1535];
neural_resp_file = ['out_t_ba_da_cont_before_IMG_adap'];
plot_ind = 0;

[x,fval,exitflag,output] = fminsearch(@(x)beh_model_from_NN_output(x,stand_resp,neural_resp_file,plot_ind),init_val);
